# Supplementary material for: Biomolecules to Biomarkers? U87MG Marker Evaluation on the Path towards Glioblastoma Multiforme Pathogenesis
Source: Pharmaceutics. 2024 Jan 18;16(1):123. doi: 10.3390/pharmaceutics16010123 (PMC10818292; doi:10.3390/pharmaceutics16010123)
Supplement: Supplementary file 1 [file pharmaceutics-16-00123-s001.zip]

Archive with 1 entries (1 files):
- pharmaceutics-2746072-supplementary.pdf
